# Supplementary material for: Association of Polygenic Risk Score and Bacterial Toxins at Screening Colonoscopy with Colorectal Cancer Progression: A Multicenter Case-Control Study
Source: Toxins (Basel). 2021 Aug 16;13(8):569. doi: 10.3390/toxins13080569 (PMC8402601; doi:10.3390/toxins13080569)
Supplement: Supplementary file 1 [file toxins-13-00569-s001.zip]

Archive with 1 entries (1 files):
- toxins-1328628-SI.pdf
